# Supplementary material for: Infection Risk in Dermatology Patients Receiving Next-Generation Medication: A Meta-Analysis of JAK Inhibitors and Biologics
Source: Medicina (Kaunas). 2025 Nov 18;61(11):2053. doi: 10.3390/medicina61112053 (PMC12654054; doi:10.3390/medicina61112053)
Supplement: Supplementary file 1 [file medicina-61-02053-s001.zip]

Archive with 1 entries (1 files):
- medicina-3931103-supplementary.pdf
